# Supplementary material for: Quantitative Analysis and Differential Evaluation of Radix Bupleuri Cultivated in Different Regions Based on HPLC-MS and GC-MS Combined with Multivariate Statistical Analysis
Source: Molecules. 2022 Jul 28;27(15):4830. doi: 10.3390/molecules27154830 (PMC9369679; doi:10.3390/molecules27154830)
Supplement: Supplementary file 1 [file molecules-27-04830-s001.zip]

Archive with 1 entries (1 files):
- molecules-1814923-supplementary.pdf
